# Supplementary material for: Microbial Source Tracking Approach to Investigate Fecal Waste at the Strawberry Creek Watershed and Clam Beach, California, USA
Source: Int J Environ Res Public Health. 2021 Jun 27;18(13):6901. doi: 10.3390/ijerph18136901 (PMC8297226; doi:10.3390/ijerph18136901)
Supplement: Supplementary file 1 [file ijerph-18-06901-s001.zip]

Archive with 1 entries (1 files):
- ijerph-1251997-supplementary.pdf
